# Supplementary material for: Chloroplast development and genomes uncoupled signaling are independent of the RNA-directed DNA methylation pathway
Source: Sci Rep. 2020 Sep 22;10:15412. doi: 10.1038/s41598-020-71907-w (PMC7508864; doi:10.1038/s41598-020-71907-w)
Supplement: Supplementary file 2 — Supplementary Information 2. [file 41598_2020_71907_MOESM2_ESM.xlsx]

## Sheet: Title Information
Supplementary Table S1
Chloroplast development and genomes uncoupled signaling are independent of the RNA-directed DNA methylation pathway
Liangsheng Wang, Dario Leister, Tatjana Kleine
For correspondence:
Tatjana Kleine
tatjana.kleine@lmu.de

## Sheet: Epigenome
Table S1. Expression analysis of genes involved in epigenetic processes. Genes were selected on the publication by Ganguly et al. (2018).
(A) Log2-fold changes during light-induced chloroplast development in an Arabidopsis cell culture from day 1 to day 14 (Dubreuil et al., 2018).
(B) Values of fragments per kilobase of exon model per million mapped reads (FPKM) in dry seeds and seeds after 0, 1 and 2 days after imbibition (DAI) (Kawakatsu et al., 2017). The gene identifiers (ID) of mutants investigated in this study are indicated in bold.
---	---	---	(A) Data from Dubreuil et al. (2018). Numbers represent log2-fold changes with their respective p-values.														(B) Data from Kawakatsu et al. (2017). Numbers represent FPKM values.
Gene ID	Gene Name	Pathway/Description	'1 day' vs '0 day' .foldChange	'1 day' vs '0 day'.pValue	'2 day' vs '0 day' .foldChange	'2 day' vs '0 day'.pValue	'4 day' vs '0 day' .foldChange	'4 day' vs '0 day'.pValue	'5 day' vs '0 day' .foldChange	'5 day' vs '0 day'.pValue	'7 day' vs '0 day' .foldChange	'7 day' vs '0 day'.pValue	'10 day' vs '0 day' .foldChange	'10 day' vs '0 day'.pValue	'14 day' vs '0 day' .foldChange	'14 day' vs '0 day'.pValue	ID	Dry seed	0 DAI	1 DAI	2 DAI
AT3G59400	GUN4	Chlorophyll biosynthesis	7.4	2.08154e-30	6.8	2.63755e-23	6	4.84927e-23	10.2	2.91398e-34	10.2	4.83239e-30	10.2	8.37624e-32	9.7	2.72391e-25	AT3G59400	0.054839	13.7642	47.0072	281.838
AT2G36990	SIG6	Subunit of plastid-encoded prokaryotic-like RNA polymerase	1.6	2.5347e-31	1	9.92274e-08	0.6	0.00259379	2.6	1.22569e-71	2.8	1.9045e-85	2.6	9.54072e-71	1.8	4.10472e-34	AT2G36990	3.78405	41.3662	50.49	51.1847
AT1G54850	ACD22.3	DNA demethylation	-0.2	0.485082	---	---	-0.2	0.24984	0.1	0.795614	0.1	0.768333	-0.1	0.57078	-0.5	0.0385348	AT1G54850	4.94053	10.2293	18.6112	12.0273
AT1G48410	AGO1	Gene silencing	0.2	0.161279	0.4	0.0460536	0.2	0.265965	0.8	1.12777e-07	0.8	3.50401e-10	0.4	0.00719785	0.9	2.71337e-10	AT1G48410	17.943	217.953	70.8432	61.9411
AT1G31280	AGO2	Gene silencing	---	---	0.3	0.0193828	-0.4	0.00190372	-0.6	1.6349e-05	-0.2	0.199195	-0.3	0.00587266	0.1	0.278809	AT1G31280	3.59445	43.708	8.75838	6.92312
AT1G31290	AGO3	unknown	-2.1	1.98585e-29	-2.8	5.01929e-33	-2	5.12812e-22	-1.2	1.24622e-08	-1.2	6.84356e-09	-0.7	0.000549358	0.1	0.545702	AT1G31290	---	---	---	---
AT2G27040	AGO4	RdDM	0.1	0.558341	0.3	0.0270704			-1.2	2.02117e-19	-0.9	1.43924e-18	-0.6	2.07995e-08	-1.1	6.4564e-20	AT2G27040	5.83022	23.7723	28.0243	21.364
AT2G27880	AGO5	unknown	-0.4	1.25351e-07	-0.4	0.000683333	-0.5	3.92832e-07	-0.8	3.30927e-10	-1	3.78998e-21	-1.1	1.21437e-43	-0.8	2.69021e-10	AT2G27880	---	---	---	---
AT2G32940	AGO6	RdDM	-0.5	0.0131556	-0.1	0.538848	-0.3	0.207938	-1.6	2.22563e-08	-1.7	1.4936e-10	-1.6	3.30646e-12	-1.7	6.26443e-13	AT2G32940	0.107565	6.65923	2.90371	2.22963
AT1G69440	AGO7	Gene silencing	1.2	0.301039	1.4	0.207029	---	---	---	---	4	0.00513263	6.6	1.28214e-10	7.9	2.0364e-15	AT1G69440	0.174135	7.12073	4.50395	4.46026
AT5G21150	AGO9	siRNA binding	1	4.45039e-10	1.5	7.63619e-16	0.9	1.22421e-06	1.1	7.40714e-06	1.8	1.7852e-27	2.5	2.02026e-67	2.9	2.60022e-70	AT5G21150	0.045754	0.974915	1.50363	0.654714
AT5G43810	AGO10	Gene silencing	-0.1	0.546244	0.1	0.462078	-0.1	0.253727	---	---	0.4	0.0001904	0.6	1.19469e-06	0.7	2.04094e-06	AT5G43810	3.26634	20.1265	25.1321	18.4524
AT1G15215	AT1G15215	Gene silencing	-0.6	0.00230797	-0.5	0.0170318	-0.3	0.135371	-0.7	0.000569188	-0.9	5.77769e-05	-0.9	1.62355e-05	-1.5	2.27421e-12	AT1G15215	3.66625	8.42266	16.0227	9.28487
AT1G54440	AT1G54440	RdDM	0.5	0.0010961	0.2	0.333901	0.1	0.45455	0.4	0.0461284	0.9	7.41856e-10	1	5.8805e-13	1.9	3.67726e-39	AT1G54440	1.97604	5.16727	9.34889	6.47466
AT1G72270	AT1G72270	DNA demethylation	1.1	2.48959e-05	1.4	6.04824e-06	0.8	0.0128437	0.2	0.580577	-0.3	0.460219	0.1	0.75314	0.9	0.00315503	AT1G72270	0.977217	1.77281	3.63324	5.72536
AT3G11770	AT3G11770	RNA decay	-0.5	8.56047e-05	-0.2	0.312911	0.4	0.00137974	0.5	0.000590883	-0.2	0.175772	-0.1	0.572021	-1.1	3.32522e-12	AT3G11770	6.13998	13.0026	27.4092	23.0559
AT4G31270	AT4G31270	DNA demethylation	-1	2.18322e-06	-0.7	0.000470641	-0.7	4.94064e-05	-0.7	0.00751853	-0.5	0.0715845	-0.8	8.10187e-05	-1.4	5.50993e-11	AT4G31270	51.4413	4.7359	7.16902	4.74946
AT5G06450	AT5G06450	RNA decay	-1	2.21578e-10	-0.8	0.0010485	-0.2	0.221606	0.2	0.268707	0.1	0.789268	-0.2	0.276068	-0.4	0.0684177	AT5G06450	3.12703	8.43042	6.62477	5.16689
AT4G15180	ATXR3	Histone methylation	-0.5	2.67363e-06	-0.3	0.155112	-0.6	1.64706e-08	0.1	0.634063	---	---	-0.1	0.487004	0.4	0.00544564	AT4G15180	2.45684	12.8472	7.40782	5.85719
AT5G09790	ATXR5	Histone methylation	-0.6	0.000312548	-0.5	0.0193215	-0.4	0.0567658	-1.1	1.5491e-07	-1.2	2.96694e-08	-0.9	1.20423e-05	-1.5	3.87154e-09	AT5G09790	2.01452	3.85797	7.18364	3.5872
AT5G24330	ATXR6	Histone methylation	2.6	6.36965e-11	2.9	1.29829e-17	2.9	1.81571e-18	-1	0.384431	-4.3	0.00089439	-0.2	0.823461	-1.5	0.1031	AT5G24330	0	1.1202	11.4221	6.02899
AT2G46020	BRM	Chromatin remodeller	-0.5	1.44419e-06	-0.2	0.286837	-0.4	6.47204e-05	0.2	0.128771	-0.1	0.704261	-0.1	0.434042	0.4	0.0142906	AT2G46020	8.47006	30.3523	16.9577	13.3071
AT1G50410	CHR28	RdDM	-0.4	0.00101282	-0.2	0.237217	-0.3	0.048073	---	---	---	---	---	---	---	---	AT1G50410	2.95448	10.4635	8.179	7.37388
AT3G42670	CHR38	Chromatin remodeller	-0.7	4.60027e-12	---	---	0.3	0.0110115	-0.1	0.72302	---	---	0.1	0.289697	0.2	0.121255	AT3G42670	0.186691	9.74016	8.31887	2.99535
AT1G76640	CML39	DNA demethylation	-0.2	0.868932	-1.2	0.268669	-1.1	0.18486	-2.1	0.230202	-2.2	0.239193	-2.3	0.183605	-2.6	0.160535	AT1G76640	0	0	0.587535	1.5196
AT1G80740	CMT1	DNA methylation	1.4	0.0676105	0.9	0.346018	1.4	0.048399	0.1	0.919988	-3.2	0.0593245	1	0.43395	-2.4	0.138596	AT1G80740	---	---	---	---
AT4G19020	CMT2	DNA methylation/maintenance, CHH	0.3	0.0163438	0.3	0.0228778	0.3	0.138445	-0.8	6.2565e-05	-0.8	7.58827e-08	-0.8	2.84842e-09	-1.2	4.07804e-13	AT4G19020	0	0.407397	7.54645	11.7951
AT1G69770	CMT3	DNA methylation/maintenance, CHG	2.4	0	2.3	1.22838e-98	1.8	4.38178e-61	-0.7	0.003925	-2.1	4.53551e-54	-0.8	9.3996e-10	-1.8	1.05235e-35	AT1G69770	0.0838532	1.51346	28.3837	26.4216
AT1G01040	DCL1	siRNA biogenesis	-0.7	1.37435e-08	-0.3	0.0390325	-0.5	0.000382794	0.3	0.0487551	---	---	-0.2	0.132877	0.4	0.00910286	AT1G01040	1.51781	19.118	7.09068	6.2233
AT3G03300	DCL2	siRNA biogenesis	-0.4	0.00104257	-0.1	0.395044	-0.2	0.078169	-0.1	0.353481	-0.2	0.214459	0.3	0.0369629	0.4	0.000709588	AT3G03300	2.66735	10.1956	7.74522	6.327
AT3G43920	DCL3	RdDM	-0.7	3.30595e-07	-0.5	0.00400587	-0.6	0.000164947	-0.2	0.133393	-0.1	0.563023	---	---	-0.3	0.134989	AT3G43920	0.448909	3.75539	2.22695	2.02746
AT5G20320	DCL4	siRNA biogenesis	-0.9	1.17386e-24	-0.6	1.18156e-05	-0.4	0.000682661	1.1	1.37737e-20	1	1.37138e-31	0.7	9.44094e-18	0.9	1.10761e-15	AT5G20320	0.786949	2.84923	2.20059	2.91912
AT5G66750	DDM1	Chromatin remodeller	1.2	2.01616e-46	1.2	2.33938e-28	0.7	3.51896e-10	-1.4	5.35199e-13	-1.7	5.00307e-48	-0.9	4.91359e-15	-2.2	1.57338e-69	AT5G66750	0.0896926	5.7503	18.0623	9.39485
AT5G04560	DME	DNA demethylation	-0.5	1.10705e-05	-0.1	0.684951	-0.2	0.0714237	0.2	0.367399	-0.1	0.584021	0.2	0.124369	---	---	AT5G04560	0.286861	2.18298	8.84123	9.36483
AT3G10010	DML2	DNA demethylation	-0.7	1.33767e-06	-0.8	1.49153e-06	-1	7.23184e-12	-1	7.89499e-08			0.3	0.0286138	0.6	0.000207773	AT3G10010	0.323151	1.45813	0.422827	2.84845
AT4G34060	DML3	DNA demethylation	0.5	0.701109	0.1	0.956437	0.7	0.465062	3.4	3.63378e-06	3	0.00120864	4.7	5.70384e-16	7.3	2.37834e-60	AT4G34060	---	---	---	---
AT3G49250	DMS3	Chromatin remodeller	0.8	3.8964e-10	0.7	7.56909e-07	0.4	0.0145133	-1.4	3.84615e-14	-0.9	8.99904e-07	-1	5.65943e-09	-1.6	4.5361e-20	AT3G49250	0.0803902	3.14877	8.73293	6.32685
AT5G49160	DMT1	DNA methylation	1	1.38116e-11	1.6	2.11357e-05	1.3	4.49479e-11	-1.5	0.0040535	-2.9	9.04851e-34	-1.2	1.27193e-10	-2.5	7.43184e-45	AT5G49160	0.193917	1.71006	27.3709	23.1818
AT5G25480	DNMT2	siRNA biogenesis	0.6	0.000658428	0.4	0.0265029	0.2	0.346874	-0.2	0.424018	---	---	0.1	0.821108	-0.1	0.612957	AT5G25480	4.68073	15.7195	11.1878	6.28883
AT2G16390	DRD1	Chromatin remodeller	-0.5	7.05491e-07	-0.3	0.0170529	-0.2	0.223917			-0.6	2.47385e-06	-0.6	3.09126e-07	-0.6	6.24534e-07	AT2G16390	0.858253	2.05873	2.29639	2.26142
AT1G28330	DRM1	DNA methylation	-2.3	5.34962e-79	-1.6	8.6433e-29	-0.8	5.15047e-05	1.5	2.11709e-32	1.4	1.38238e-40	1	8.66601e-17	0.4	0.0122741	AT1G28330	590.97	26.0304	76.9872	190.205
AT5G14620	DRM2	RdDM	-0.5	0.000128721	-0.2	0.254315	-0.1	0.73478	0.3	0.0968845	0.1	0.441623	0.1	0.770856	0.1	0.534293	AT5G14620	8.05806	5.30859	8.88269	5.7249
AT3G17310	DRM3	RdDM	-0.6	5.00978e-13	-0.6	2.11039e-07	-0.4	0.000198688	-0.6	3.61082e-08	-1	1.11128e-20	-0.9	2.34069e-19	-1.2	1.1377e-26	AT3G17310	5.03951	6.1548	12.3981	8.85186
AT5G55390	EDM2	Gene silencing	-0.3	0.00228595	-0.4	0.00191747	-0.2	0.039577	0.1	0.218472	---	---	-0.3	0.0136647	0.3	0.0390146	AT5G55390	15.2334	27.2787	13.5623	9.46732
AT1G77300	EFS	Histone methylation	-0.2	0.0603762	-0.1	0.597739	-0.2	0.0230096			0.3	0.0107173	0.2	0.0332599	0.7	9.64218e-10	AT1G77300	8.6262	21.8187	11.9134	10.5857
AT1G65470	FAS1	Chromatin remodeller	1.6	2.00945e-54	1.4	5.81366e-28	1	4.85349e-16	-0.3	0.0769903	-0.4	0.0261339	0.4	0.0203321	-0.4	0.0170973	AT1G65470	0.0335013	0.593395	9.92255	7.29875
AT5G64630	FAS2	Chromatin remodeller	0.7	3.49665e-08	0.6	8.86244e-05	0.4	0.00552021	-1.7	5.39954e-19	-2.5	5.0378e-26	-1.3	3.29925e-15	-2.6	1.09337e-31	AT5G64630	0.0280624	1.00073	13.4512	8.50557
AT4G16280	FCA	Gene silencing	-0.4	0.00105042	-0.3	0.0674971	-0.6	1.06985e-05	0.3	0.0541231	---	---	-0.1	0.427918	0.2	0.16222	AT4G16280	5.7929	19.5993	16.1642	13.5347
AT1G15910	FDM1	RdDM	0.1	0.494781	0.4	0.00263735	0.1	0.491873	-1.3	1.74991e-16	-1	1.28e-12	-0.4	0.00157706	-0.6	2.98844e-05	AT1G15910	0.496609	4.78507	11.4294	10.6839
AT4G00380	FDM2	RdDM	-0.4	0.0324394			0.1	0.553312	-1.3	6.47452e-07	-1.4	1.04226e-08	-0.8	0.00218863	-1.9	2.77558e-11	AT4G00380	0.481013	4.22372	14.2609	6.80479
AT1G79350	FGT1	Chromatin remodeller	-0.1	0.325138			-0.1	0.372559	0.1	0.635021	0.2	0.178173	0.1	0.198967	0.3	0.0205351	AT1G79350	4.82391	28.5025	13.7961	12.3076
AT3G10390	FLD	Histone deacetylase	0.2	0.412365	0.3	0.205537	0.1	0.448465	0.8	2.23784e-05	0.7	0.00112268	0.8	2.10692e-05	0.7	6.70119e-05	AT3G10390	3.17105	14.8388	9.99572	7.77657
AT2G43410	FPA	Gene silencing	-0.2	0.0402256	-0.2	0.237278	-0.3	0.00257342	0.4	0.000736263	0.5	2.49954e-07	0.4	0.000313473	0.8	1.19024e-11	AT2G43410	23.1362	31.0208	24.2702	18.8161
AT5G63110	HDA6	Histone deacetylase	0.1	0.464271	0.3	0.0980248	0.3	0.0690812	-0.2	0.156846	-0.5	0.000885288	-0.3	0.0308769	-0.2	0.131247	AT5G63110	13.7907	45.1374	41.9468	26.3408
AT4G20910	HEN1	RdDM	0.6	2.9283e-08	0.7	8.03107e-08	0.3	0.013939	-1.2	4.78195e-15	-0.7	4.31322e-08	-0.7	4.17167e-08	-0.8	7.7137e-07	AT4G20910	0.548822	7.24998	6.88136	4.15398
AT3G07610	IBM1	Histone demethylation	0.6	2.06921e-05	0.5	0.0233146			0.3	0.164452	0.5	0.00268302	0.5	0.00210732	1	2.72773e-11	AT3G07610	5.60963	21.8916	15.2049	6.40742
AT3G14980	IDM1	DNA demethylation	-0.5	3.50968e-06	-0.4	0.00282393	-0.2	0.234521	0.2	0.0869641	-0.2	0.211549	-0.1	0.680552	-0.5	2.22906e-05	AT3G14980	0.508681	2.67348	6.03669	6.05475
AT1G20870	IDM3	DNA demethylation	1.7	8.11535e-05	2	4.75775e-07	1.8	3.45424e-06	1.8	0.000142652	3.2	2.47136e-18	3.5	1.03296e-25	4	4.92108e-42	AT1G20870	16.0343	1.44536	3.72377	4.39128
AT3G48670	IDN2	RdDM	-0.5	1.35504e-05	-0.3	0.00624648	-0.6	3.71637e-07	-1.8	7.84419e-43	-2	1.00988e-52	-1.6	6.7677e-34	-2.2	5.77454e-52	AT3G48670	3.50885	11.123	31.8204	15.4295
AT4G20400	JMJ14	Histone demethylation	0.1	0.0927229	0.2	0.11794	0.1	0.327492	---	---	---	---	---	---	0.2	0.0650662	AT4G20400	10.2654	56.3646	25.139	16.6641
AT1G62830	LDL1	Histone demethylation	0.2	0.238841	0.2	0.197686	0.1	0.48487	-0.4	0.0298982	-0.5	0.000922854	-0.6	0.000326326	-1	1.09155e-08	AT1G62830	0.87276	3.61957	6.96738	5.49502
AT3G13682	LDL2	Histone demethylation	0.2	0.417545	0.3	0.279479	0.1	0.82806	0.1	0.62385	-0.2	0.547342	-0.2	0.557824	0.3	0.303607	AT3G13682	0.232081	1.32884	2.81196	2.84394
AT5G59380	MBD6	RdDM	0.4	0.0117708	0.1	0.813966	0.2	0.51021	0.3	0.183116	0.2	0.352834	---	---	-0.4	0.0869665	AT5G59380	3.09631	12.0739	19.367	12.3073
AT5G59800	MBD7	DNA demethylation	-0.9	2.01665e-12	-0.3	0.0341707	-0.1	0.766698	-0.4	0.0129853	-0.7	2.59668e-06	---	---	-0.7	6.97026e-06	AT5G59800	7.73386	0.110154	3.63698	6.64002
AT5G49160	MET1	DNA methylation/maintenance, CG	1	1.38116e-11	1.6	2.11357e-05	1.3	4.49479e-11	-1.5	0.0040535	-2.9	9.04851e-34	-1.2	1.27193e-10	-2.5		AT5G49160	0.193917	1.71006	27.3709	23.1818
AT1G08060	MOM	Gene silencing	-0.5	5.5429e-08	-0.2	0.319559	-0.3	0.0270587	0.2	0.0398061	---	---	---	---	0.3	0.0592949	AT1G08060	6.00026	8.44065	5.18141	4.04508
AT4G36290	MORC1	Gene silencing	0.1	0.388707	0.1	0.336812	0.1	0.5316	0.3	0.0432263	0.4	0.00100859	0.3	0.0137286	0.3	0.00869426	AT4G36290	5.48174	16.6067	12.4799	9.31759
AT1G19100	MORC6	Gene silencing	0.5	1.71328e-05	0.3	0.0426979	0.2	0.131518	-0.3	0.107547	-0.1	0.695595	0.1	0.46141	0.9	2.91818e-10	AT1G19100	1.47219	9.02931	5.35931	3.46822
AT5G58230	MSI1	Chromatin remodeller	0.5	2.21746e-08	0.3	0.00202105	0.2	0.0999596	-0.2	0.0366492	0.1	0.444817	0.1	0.621965	0.1	0.413523	AT5G58230	16.6591	82.0317	53.6691	30.2182
AT2G19520	MSI4	Chromatin remodeller	0.6	3.82324e-06	0.4	0.0187696	0.2	0.202188	-0.8	3.31948e-06	-0.3	0.0359731	-0.5	0.00170923	-0.7	6.01451e-06	AT2G19520	54.317	143.697	77.7081	37.3781
AT2G16485	NERD	RdDM	0.1	0.57306	0.3	0.230567	-0.1	0.689149	0.5	0.00559185	0.4	0.069364	0.3	0.0737634	0.7	6.78237e-06	AT2G16485	15.0572	29.5667	17.7546	10.6299
AT4G35800	NRPB1	RdDM	-0.1	0.112257	---	---	-0.3	0.00456765	0.1	0.47672	0.1	0.142528	0.1	0.589055	0.2	0.0357277	AT4G35800	21.4321	83.3084	40.7538	32.8519
AT4G21710	NRPB2	RdDM	-0.1	0.103632	-0.1	0.53079	-0.2	0.0813584	0.1	0.202467	0.2	0.0770105	---	---	0.3	0.0276428	AT4G21710	17.7506	52.4623	25.3202	16.7477
AT4G16265	NRPB9B	RdDM	1.4	1.58926e-12	1	1.4927e-05	0.7	0.00149364	-0.3	0.339916	-0.4	0.368779	0.4	0.139983	-0.5	0.104172	AT4G16265	1.76975	41.5913	29.1751	18.4121
AT1G63020	NRPD1	RdDM/siRNA biogenesis	-2.1	0	-2.2	8.81047e-58	-2.3	0	-2.3	0	-2.2	5.15323e-117	-2.4	0	-0.9	4.63119e-11	AT1G63020	0.090332	0.611399	1.32751	1.3805
AT3G23780	NRPD2	RdDM	---	---	0.3	0.0170364	0.2	0.0563316	-0.5	1.82195e-05	-0.7	5.60766e-13	-0.4	4.24718e-05	-0.8	1.60905e-13	AT3G23780	1.8004	10.2478	12.7045	9.02067
AT3G18090	NRPD2B	RdDM	-0.8	1.58866e-07	-0.7	0.00374915	-0.8	6.98718e-06	-1.9	3.86326e-22	-1.7	4.8892e-19	-1.3	1.44014e-15	-1.7	8.76881e-17	AT3G18090	0.0793963	1.01046	2.89914	2.3334
AT4G15950	NRPD4	RdDM	---	---	0.2	0.396396	-0.1	0.705946	0.1	0.791507	0.7	1.13562e-05	0.6	0.000606879	0.6	3.76997e-05	AT4G15950	1.92503	7.90869	8.8516	6.06013
AT2G40030	NRPE1	RdDM	0.2	0.357907	0.5	0.0162527	0.1	0.445714	-1	6.33824e-09	-0.6	0.000973525	-0.1	0.340743	0.1	0.762204	AT2G40030	0.474057	2.75246	3.71659	2.80118
AT3G57080	NRPE5A	RdDM	-0.2	0.161677	-0.3	0.0296265	0.1	0.774088	0.2	0.222958	-0.3	0.195396	-0.1	0.622201	-0.2	0.231867	AT3G57080	12.46	21.2338	34.914	28.6036
AT5G39550	ORTH1	DNA methylation	1.8	5.93482e-36	1.9	6.78958e-33	1.5	1.01786e-22	0.6	0.00464499	0.9	9.44805e-06	1.6	1.64188e-27	1.7	3.1486e-24	AT5G39550	0.296236	6.01779	9.6001	9.89436
AT1G57820	ORTH2	DNA methylation	0.7	1.51067e-11	0.9	4.03302e-14	0.6	3.00909e-07	-0.3	0.0537825	---	---	-0.3	0.0159533	-0.7	3.233e-07	AT1G57820	0.0667507	4.91133	30.4695	30.6064
AT1G66050	ORTH5	DNA methylation	2.4	4.90563e-10	2.9	7.43081e-16	2.5	1.6289e-11	3	9.34805e-15	2.4	6.90325e-07	3	3.2133e-12	3.5	7.18189e-24	AT1G66050	1.50631	0.127732	1.44949	2.97317
AT3G22680	RDM1	RdDM	1	6.51911e-19	1.1	2.26604e-12	0.9	5.43978e-12	0.7	2.00803e-05	0.4	0.00876256	0.7	1.94087e-07	0.3	0.0265024	AT3G22680	20.2101	15.4619	21.3244	14.4221
AT5G04290	RDM3	RdDM	-0.2	0.301424	-0.1	0.648053	-0.3	0.190312	-0.1	0.859635	-0.3	0.25612	---	---	---	---	AT5G04290	1.66325	18.7624	13.601	8.96376
AT2G30280	RDM4	RdDM	0.3	0.0415426			-0.2	0.211365	-0.5	0.017309	-0.2	0.208963	-0.3	0.146338	-0.6	0.000382671	AT2G30280	10.6738	23.166	17.5731	8.61753
AT1G14790	RDR1	siRNA biogenesis	-1.3	1.30349e-25	-0.8	4.17145e-07	-0.7	4.02064e-09	-0.3	0.057405	-0.5	0.000125388	-0.4	0.0012338	-0.5	3.18767e-05	AT1G14790	0	0.134262	0.717092	1.03209
AT4G11130	RDR2	RdDM	-0.6	1.24071e-10	-0.2	0.234777	-0.1	0.362247	-0.2	0.253205	-0.1	0.204885	-0.2	0.0785181	-0.2	0.259147	AT4G11130	0.581108	3.36452	4.55728	2.52861
AT3G49500	RDR6	RdDM	0.7	7.38155e-15	1	2.28705e-10	0.3	0.00470806	-0.2	0.218016	---	---	0.5	1.13772e-05	0.2	0.108555	AT3G49500	0.35916	1.81193	11.3988	11.7897
AT3G48430	REF6	Histone deacetylase	0.2	0.0265855	0.3	0.0215327	-0.2	0.0657676	0.2	0.145151	0.3	0.000217126	0.2	0.0692187	0.4	0.00111962	AT3G48430	1.2133	19.7181	12.0239	6.83281
AT1G63250	RH48	Gene silencing	1.7	6.57583e-117	1.4	5.78461e-39	0.6	2.59203e-10	-0.9	5.32271e-15	-0.3	0.00645001	-0.6	3.52947e-08	-0.2	0.0950729	AT1G63250	1.2662	21.5593	7.24458	3.04698
AT2G36490	ROS1	DNA demethylation	0.3	0.843356	0.5	0.688655	0.3	0.801051	0.5	0.742664	0.5	0.754706	1.2	0.332145	0.9	0.503142	AT2G36490	18.1357	0.473567	2.88074	4.17014
AT5G58130	ROS3	DNA demethylation	0.6	2.82998e-11	0.5	0.000650275	0.2	0.104669	---	---	0.1	0.500702	-0.1	0.298456	---	---	AT5G58130	12.7619	68.6987	21.9897	14.0375
AT2G24490	RPA2A	Gene silencing	1.6	3.00493e-42	1.7	3.043e-35	1.4	4.54095e-26	-1.4	3.91435e-07	-2.4	5.66115e-05	-0.6	0.000186586	-2.5	7.91847e-34	AT2G24490	6.33107	7.35842	42.3058	25.2584
AT5G35910	RRP6L2	RNA decay	0.7	8.17269e-20	0.6	4.6222e-09	0.3	0.00688299	-0.1	0.471358	0.1	0.209032	-0.1	0.445685	0.4	0.00539651	AT5G35910	12.1957	86.2999	43.013	20.2545
AT2G32415	RRP6L3	RNA decay	1	7.12495e-07	0.6	0.00632783	0.2	0.531397	0.7	0.00261024	0.7	0.00182949	0.6	0.00352671	0.8	0.00110843	AT2G32415	13.7322	17.6494	8.17557	4.29221
AT4G13940	SAHH1	Gene silencing	0.5	5.10267e-06	0.6	3.92263e-06	0.9	1.88349e-12	-0.8	2.71232e-09	-1.4	6.07125e-28	-1.1	1.02594e-16	-1.9	4.96561e-46	AT4G13940	53.3977	936.001	1277.88	1057.5
AT1G05460	SDE3	Gene silencing	0.1	0.594204	0.5	8.26322e-05	0.3	0.00699027	-0.6	0.000113947	-0.4	0.0155419	-0.3	0.0165869	-0.7	1.82188e-06	AT1G05460	1.52875	10.0978	9.28721	5.25012
AT3G15390	SDE5	Gene silencing	0.6	0.000313504	0.5	0.0138035	0.4	0.0918918	-0.2	0.386811	-0.3	0.289488	0.3	0.129574	-0.1	0.769576	AT3G15390	1.99361	2.0827	6.62452	5.18256
AT5G23570	SGS3	siRNA biogenesis	-0.4	0.00187989	---	---	-0.1	0.448898	-0.5	0.0128528	-0.2	0.0717951	-0.3	0.0131746	-0.5	0.000798001	AT5G23570	0.57583	9.5978	11.6858	4.98191
AT5G04940	SUVH1	Histone methylation	-0.3	0.0154999	-0.2	0.0709862	-0.2	0.0448633	-0.8	5.3228e-10	-0.1	0.656169	-0.3	0.00309619	0.1	0.458682	AT5G04940	4.53724	8.53044	8.03656	6.06131
AT2G33290	SUVH2	Histone methylation	-0.1	0.614079	-0.1	0.594259	0.4	0.0249757	-0.5	0.030868	-0.4	0.0573957	-0.4	0.0668618	-0.7	0.00131342	AT2G33290	1.20694	2.5339	6.59234	5.11211
AT1G73100	SUVH3	Histone methylation	0.4	0.0009111	0.3	0.030144	0.3	0.0555777	0.3	0.0946885	0.2	0.287635	0.4	0.016428	0.1	0.63602	AT1G73100	1.56743	10.7326	14.2733	9.18761
AT5G13960	SUVH4/KYP	Histone methylation	0.5	9.03726e-08	0.5	2.09162e-05	0.1	0.320596	-0.8	1.26918e-06	-0.7	3.85725e-09	-0.6	1.14966e-06	-0.3	0.0321904	AT5G13960	0	1.44873	8.61697	7.31412
AT2G35160	SUVH5	Histone methylation	0.9	3.84993e-08	1.1	7.82162e-11	0.6	0.00053198	0.3	0.222958			0.4	0.0663598	0.1	0.822826	AT2G35160	0	0.435617	3.80721	2.89868
AT2G22740	SUVH6	Histone methylation	-0.2	0.452042	0.3	0.206407	0.7	7.38719e-05	1.5	1.54408e-19	0.7	5.63315e-05	0.9	3.81454e-08	1	9.48021e-09	AT2G22740	2.79206	3.57293	5.57445	6.44914
AT4G13460	SUVH9	Histone methylation	0.2	0.0918146	0.3	0.0119367	0.1	0.331922	1.2	1.88481e-22	1.2	1.51763e-28	1.2	6.28366e-30	1.3	3.93126e-33	AT4G13460	7.37337	6.49811	11.013	14.8784
AT1G04050	SUVR1	Histone methylation	-0.9	1.06163e-07	-0.4	0.0282754	-0.3	0.107126	-1.7	5.42187e-13	-1.9	3.35192e-15	-2	5.31947e-21	-2.5	3.66366e-27	AT1G04050	0.295412	1.25783	1.6815	1.38751
AT5G43990	SUVR2	RdDM	1.4	1.6747e-18	1.5	6.65862e-15	1.1	6.95626e-07	-4.5	8.08633e-27	-4.2	8.95746e-27	-3	2.1552e-16	-2.7	2.96075e-19	AT5G43990	0.145026	5.37186	5.49615	3.89132
AT3G03750	SUVR3	Histone methylation	0.4	0.111099	0.3	0.196738			0.1	0.775274	0.3	0.211286	0.2	0.382658	-0.1	0.80997	AT3G03750	8.35505	11.7366	9.18735	7.81893
AT3G04380	SUVR4	Histone methylation	0.2	0.299832	0.5	0.0011589	0.3	0.102689	-0.2	0.223238	-0.3	0.105057	-0.1	0.588548	-0.7	1.48894e-05	AT3G04380	0.0283043	1.48774	3.26626	2.55167
AT2G23740	SUVR5	Histone methylation	0.5	2.3777e-09	0.5	5.75308e-06	0.4	0.000175137	1.6	4.53497e-42	0.6	7.80647e-11	0.9	1.2679e-25	1.1	1.6933e-23	AT2G23740	3.35109	15.5558	11.4243	7.77419
AT3G18730	TSK	Gene silencing	0.9	1.27376e-14	1.2	7.38731e-15	0.6	5.3492e-06	-1.3	6.02154e-13	-1.1	6.67507e-14	-0.2	0.223398	-1.8	2.24021e-26	AT3G18730	0	0.238457	2.63403	1.89657
AT3G49600	UBP26	RdDM	0.2	0.0343377	0.2	0.105968	-0.1	0.571947	-0.7	1.12245e-07	-0.4	7.60453e-05	-0.3	0.00292527	-0.3	0.0166149	AT3G49600	1.65932	6.84723	9.37805	7.5736
AT5G42540	XRN2	RNA decay	0.5	4.20382e-09	0.3	0.00352372	---	---	0.1	0.655486	0.1	0.218703	---	---	0.2	0.0534336	AT5G42540	10.7045	89.9977	40.0045	21.3601
AT1G75660	XRN3	RNA decay	0.2	0.0238633	0.1	0.408308	-0.1	0.51639	0.3	0.000215042	0.5	3.58861e-09	0.3	6.44652e-05	0.5	3.86476e-07	AT1G75660	27.615	81.9682	39.6328	25.9237
AT1G54490	XRN4	RNA decay	-0.4	0.00011076	-0.2	0.318185	-0.2	0.0171395	0.3	0.00158473	0.2	0.0295788	0.3	0.00542809	0.5	4.69649e-06	AT1G54490	8.75214	40.2408	28.7235	25.4508
References:
Dubreuil C, Jin X, Barajas-Lopez JD, Hewitt TC, Tanz SK, Dobrenel T, Schroder WP, Hanson J, Pesquet E, Gronlund A, et al. 2018. Establishment of Photosynthesis through Chloroplast Development Is Controlled by Two Distinct Regulatory Phases. Plant Physiol. Feb;176:1199-1214.
Ganguly DR, Crisp PA, Eichten SR, Pogson BJ. 2018. Maintenance of pre-existing DNA methylation states through recurring excess-light stress. Plant Cell Environ. Jul;41:1657-1672.
Kawakatsu T, Nery JR, Castanon R, Ecker JR. 2017. Dynamic DNA methylation reconfiguration during seed development and germination. Genome Biol. Sep 15;18:171.
